# Supplementary material for: The causality between rheumatoid arthritis and postural deformities: bidirectional Mendelian randomization study and mediation analysis
Source: Front Immunol. 2024 Oct 3;15:1453685. doi: 10.3389/fimmu.2024.1453685 (PMC11484279; doi:10.3389/fimmu.2024.1453685)
Supplement: Supplementary file 2 [file Table1.xlsx]

## Sheet: STROBE-MR checklist
Supplementary Table 1. STROBE-MR checklist
Item No.	Section	Checklist item	Page No.
1	Title and abstract	Indicate MR as the study’s design in the title and the abstract as a main purpose of the study	1-2
	Introduction
2	Background	Explain the scientific background and rationale for the reported study. Explain the exposure and a plausible potential causal relationship between exposure and outcome. Justify why MR is a helpful method to address the study question.	2-4
3	Objectives	State specific objectives clearly, including prespecified causal hypotheses. State that MR is a method that intends to estimate causal effects.	4
	Methods
4	Study design and data sources	Present key elements of the study design early in the article. Consider including a table listing sources of data for all phases of the study. For each data source contributing to the analysis, describe the following:
	a)	Setting: Describe the setting, locations, and relevant dates, including periods of recruitment, exposure, follow-up, and data collection	4-5
	b)	Participants: Report the eligibility criteria and the sources and methods of selection of participants. Report the sample size and whether any power or sample size calculations were carried out prior to the main analysis.	4-5
	c)	Describe measurement, quality control, and selection of genetic variants.	5
	d)	For each exposure, outcome, and other relevant variables, describe methods of assessment and diagnostic criteria for diseases.	5
	e)	Provide details of ethics committee approval and participant informed consent, if relevant.	4-5
5	Assumptions	Explicitly state the three core IV assumptions for the main analysis (relevance, independence and exclusion restriction) as well assumptions for any additional or sensitivity analysis	5-6
6	Statistical methods: main analysis	Describe statistical methods and statistics used
	a)	Describe how quantitative variables were handled in the analyses.	5-6
	b)	Describe how genetic variants were handled in the analyses and, if applicable, how their weights were selected	5-6
	c)	Describe the MR estimator and related statistics. Detail the included covariates and, in case of 2-sample MR, whether the same covariate set was used for adjustment in the 2 samples.	5-6
	d)	Explain how missing data were addressed	5-6
	e)	Indicate how multiple testing was addressed (false discovery rate method)	5-6
7	Assessment of assumptions	Describe any methods or prior knowledge used to assess the assumptions or justify their validity	5-6
8	Sensitivity analyses and additional analyses	Describe any sensitivity analyses or additional analyses performed (e.g. comparison of effect estimates from different approaches, independent replication, bias analytic techniques, validation of instruments, simulations)	5-6
9	Software and preregistration
	a)	Name statistical software and package(s), including version and settings used.	6
	b)	State whether the study protocol and details were preregistered (as well as when and where).	NA
	Results
10	Descriptive data
	a)	Report the numbers of individuals at each stage of included studies and reasons for exclusion. Use of a flow diagram.	7
	b)	Report summary statistics for phenotypic exposure, outcomes, and other relevant variables (eg, means, SDs, proportions).	7-8
	c)	If the data sources include meta-analyses of previous studies, provide the assessments of heterogeneity across these studies.	NA
	d)	For 2-sample MR: i. Provide justification of the similarity of the genetic variant–exposure associations between the exposure and outcome samples. ii. Provide information on the number of individuals who overlap between the exposure and outcome studies.	7, 10
11	Main results
	a)	Report the associations between genetic variant and exposure and between genetic variant and outcome, preferably on an interpretable scale.	S Table 2
	b)	Report MR estimates of the relationship between exposure and outcome and the measures of uncertainty from the MR analysis, on an interpretable scale, such as odds ratio or relative risk per SD difference.	7-11
	c)	If relevant, consider translating estimates of relative risk into absolute risk for a meaningful time period.	NA
	d)	Consider plots to visualize results (eg, forest plot, scatterplot of associations between genetic variants and outcome vs between genetic variants and exposure).	8-11
12	Assessment of assumptions
	a)	Report the assessment of the validity of the assumptions by removing confounders-related SNPs.	9
	b)	Report any additional statistics (eg, assessments of heterogeneity across genetic variants, such as I2, Q statistic).	8-11, S Table 4-7
13	Sensitivity analyses and additional analyses
	a)	Report any sensitivity analyses to assess the robustness of the main results to violations of the assumptions.	8-10
	b)	Report results from other sensitivity analyses or additional analyses.	8-10
	c)	Report any assessment of the direction of the causal relationship.	9-10
	d)	When relevant, report and compare with estimates from other RCTs and meta- analyses.	NA
	e)	Consider additional plots to visualize results.	NA
	Discussion
14	Key results	Summarize key results with reference to study objectives	12-13
15	Limitations	Discuss limitations of the study, taking into account the validity of the IV assumptions, other sources of potential bias, and imprecision. Discuss both direction and magnitude of any potential bias and any efforts to address them.	17
16	Interpretation
	a)	Meaning: Give a cautious overall interpretation of results in the context of their limitations and in comparison with other studies.	13-17
	b)	Mechanism: Discuss underlying biological mechanisms that could drive a potential causal relationship between the investigated exposure and the outcome, and whether the gene-environment equivalence assumption is reasonable. Use causal language carefully, clarifying that IV estimates may provide causal effects only under certain assumptions.	13-17
	c)	Clinical relevance: Discuss whether the results have clinical or public policy relevance, and to what extent they inform effect sizes of possible interventions.	13-17
17	Generalizability	Discuss the generalizability of the study results (a) to other populations, (b) across other exposure periods/timings, and (c) across other levels of exposure.	13-17
	Other information
18	Funding	Describe sources of funding and the role offunders in the present study.	17
19	Data and data sharing	Provide the data used to perform all analyses or report where and how the data can be accessed, and reference these sources in the article.	18
20	Conflicts of Interest	All authors should declare all potential conflicts of interest.	18
	STROBE, strengthening the reporting of observational studies in epidemiology; NA, not applicable; S, supplementary.

## Sheet: Instrumental variables
Supplementary Table 2. Instrumental variables
Exposure	SNP	Chr	Position	effect allele	other allele	Eaf	Beta	Se	P-value	Sample size	R2	F
Rheumatoid arthritis_Sakaue S	rs2476601	1	114377568	G	A	0.886883	-0.3076	0.0253	6.251e-34	417256	0.00035414	147.819
Rheumatoid arthritis_Sakaue S	rs10797431	1	2501222	T	G	0.403594	-0.074	0.0129	1.064e-08	417256	7.88583e-05	32.9065
Rheumatoid arthritis_Sakaue S	rs11889341	2	191943742	T	C	0.249601	0.1232	0.0146	2.709e-17	417256	0.000170624	71.2055
Rheumatoid arthritis_Sakaue S	rs7731626	5	55444683	A	G	0.278947	-0.1343	0.0157	9.774e-18	417256	0.000175337	73.173
Rheumatoid arthritis_Sakaue S	rs9494894	6	138228520	C	T	0.0417083	0.1726	0.031	2.484e-08	417256	7.42888e-05	30.9996
Rheumatoid arthritis_Sakaue S	rs3093017	6	167541258	G	C	0.545899	-0.1179	0.0128	4.336e-20	417256	0.00020329	84.841
Rheumatoid arthritis_Sakaue S	rs9258191	6	29698036	C	A	0.0889062	-0.1787	0.0214	7.208e-17	417256	0.000167088	69.73
Rheumatoid arthritis_Sakaue S	rs6906714	6	31270038	G	A	0.134034	0.2289	0.0182	2.209e-36	417256	0.00037895	158.178
Rheumatoid arthritis_Sakaue S	rs566368073	6	32219374	A	G	0.0487741	0.6783	0.032	1e-99	417256	0.00107566	449.305
Rheumatoid arthritis_Sakaue S	rs6910879	6	32560739	G	A	0.0720643	0.5436	0.0401	7.1e-42	417256	0.000440227	183.767
Rheumatoid arthritis_Sakaue S	rs35139284	6	32561370	T	C	0.319092	0.5387	0.0149	3.53e-287	417256	0.00312292	1307.13
Rheumatoid arthritis_Sakaue S	rs17843626	6	32621013	A	G	0.495878	0.3026	0.0153	1.491e-87	417256	0.000936581	391.159
Rheumatoid arthritis_Sakaue S	rs6930052	6	32990481	T	A	0.0356686	-0.2124	0.0352	1.659e-09	417256	8.72536e-05	36.4101
Rheumatoid arthritis_Sakaue S	rs9277398	6	33051280	C	T	0.380897	-0.121	0.0138	1.449e-18	417256	0.000184217	76.8795
Rheumatoid arthritis_Sakaue S	rs28362859	6	44228815	C	A	0.100049	0.1465	0.0205	9.897e-13	417256	0.00012238	51.07
Rheumatoid arthritis_Sakaue S	rs3757387	7	128576086	C	T	0.34443	0.1086	0.0147	1.466e-13	417256	0.000130787	54.5787
Rheumatoid arthritis_Sakaue S	rs10261758	7	50353192	A	G	0.710671	-0.081	0.0143	1.466e-08	417256	7.68886e-05	32.0845
Rheumatoid arthritis_Sakaue S	rs1776616	10	31350494	G	A	0.664992	0.0832	0.0139	2.408e-09	417256	8.58573e-05	35.8274
Rheumatoid arthritis_Sakaue S	rs71508903	10	63779871	T	C	0.210869	0.0872	0.0157	2.536e-08	417256	7.39263e-05	30.8483
Rheumatoid arthritis_Sakaue S	rs2156698	11	128488322	A	G	0.4561	-0.0745	0.0131	1.437e-08	417256	7.75057e-05	32.3421
Rheumatoid arthritis_Sakaue S	rs56376587	18	77160235	C	A	0.429311	0.0785	0.0133	3.768e-09	417256	8.34828e-05	34.8365
Rheumatoid arthritis_Sakaue S	rs34536443	19	10463118	C	G	0.0427749	-0.2367	0.0427	3.034e-08	417256	7.36387e-05	30.7283
Rheumatoid arthritis_Sakaue S	rs111469885	21	45703244	A	G	0.096066	-0.1235	0.0222	2.65e-08	417256	7.4164e-05	30.9475
Rheumatoid arthritis_Sakaue S	rs5754100	22	21916166	C	T	0.244139	0.086	0.015	9.204e-09	417256	7.8773e-05	32.871
Rheumatoid arthritis_Sakaue S	rs5757628	22	39749981	A	G	0.427512	0.0966	0.0157	7.58e-10	417256	9.07221e-05	37.8576
Rheumatoid arthritis_Sakaue S	rs2409780	8	11337587	C	T	0.387558	0.101	0.0147	5.374e-12	417256	0.000113124	47.207
Rheumatoid arthritis_Ha E	rs6679677	1	114303808	A	C	0.0563	0.591	0.023	1.41e-145	58284	0.0112015	660.244
Rheumatoid arthritis_Ha E	rs12126142	1	154425456	A	G	0.2969	-0.0751	0.0116	1.013e-10	58284	0.000718625	41.913
Rheumatoid arthritis_Ha E	rs3761959	1	157669278	T	C	0.3069	0.0744	0.0115	9.646e-11	58284	0.000717611	41.8538
Rheumatoid arthritis_Ha E	rs1234313	1	173166247	A	G	0.3925	-0.0797	0.0133	1.897e-09	58284	0.000615739	35.9086
Rheumatoid arthritis_Ha E	rs61828284	1	173299743	T	C	0.0386	-0.2018	0.0348	6.328e-09	58284	0.000576612	33.6255
Rheumatoid arthritis_Ha E	rs2076616	1	17412501	A	G	0.3902	0.0885	0.0135	6.203e-11	58284	0.0007368	42.9738
Rheumatoid arthritis_Ha E	rs2301888	1	17672730	A	G	0.3847	-0.1282	0.0121	3.752e-26	58284	0.0019223	112.251
Rheumatoid arthritis_Ha E	rs10911902	1	186632317	T	C	0.1246	-0.0847	0.0152	2.357e-08	58284	0.000532475	31.0502
Rheumatoid arthritis_Ha E	rs2258734	1	2483961	A	G	0.2989	-0.0921	0.0123	6.044e-14	58284	0.000961041	56.0653
Rheumatoid arthritis_Ha E	rs28411352	1	38278579	T	C	0.1803	0.0914	0.0136	1.664e-11	58284	0.000774335	45.1648
Rheumatoid arthritis_Ha E	rs11123811	2	100760172	T	C	0.3488	0.0995	0.0114	2.011e-18	58284	0.00130533	76.1766
Rheumatoid arthritis_Ha E	rs11889341	2	191943742	T	C	0.2112	0.1466	0.0129	4.322e-30	58284	0.00221095	129.144
Rheumatoid arthritis_Ha E	rs3087243	2	204738919	A	G	0.226	-0.1261	0.0124	3.315e-24	58284	0.0017712	103.412
Rheumatoid arthritis_Ha E	rs1355208	2	30445322	A	G	0.3623	-0.0818	0.0119	6.769e-12	58284	0.000810049	47.2496
Rheumatoid arthritis_Ha E	rs12466919	2	61092858	T	C	0.1733	0.1025	0.0152	1.589e-11	58284	0.000779601	45.4722
Rheumatoid arthritis_Ha E	rs1858037	2	65598300	A	T	0.4074	-0.1012	0.0131	1.144e-14	58284	0.00102288	59.6765
Rheumatoid arthritis_Ha E	rs28421442	2	74219615	A	T	0.1569	-0.1234	0.0214	7.863e-09	58284	0.000570172	33.2497
Rheumatoid arthritis_Ha E	rs4602367	3	17053499	A	G	0.3028	-0.075	0.0117	1.757e-10	58284	0.000704523	41.09
Rheumatoid arthritis_Ha E	rs3806624	3	27764623	A	G	0.2346	-0.0863	0.0131	3.936e-11	58284	0.000744057	43.3974
Rheumatoid arthritis_Ha E	rs13103285	4	10726520	T	C	0.4018	0.0989	0.0131	4.29e-14	58284	0.000976959	56.9948
Rheumatoid arthritis_Ha E	rs34046593	4	26111593	A	G	0.1573	0.1422	0.017	7.166e-17	58284	0.00119903	69.9659
Rheumatoid arthritis_Ha E	rs2918392	5	10704797	T	C	0.3061	-0.0668	0.0122	4.621e-08	58284	0.000514115	29.9791
Rheumatoid arthritis_Ha E	rs244685	5	133423890	T	G	0.2116	0.089	0.0144	6.036e-10	58284	0.00065497	38.198
Rheumatoid arthritis_Ha E	rs7731626	5	55444683	A	G	0.1669	-0.1956	0.0184	1.941e-26	58284	0.00193514	113.002
Rheumatoid arthritis_Ha E	rs62422878	6	106676470	T	C	0.0879	0.1037	0.0176	3.574e-09	58284	0.000595284	34.715
Rheumatoid arthritis_Ha E	rs7749323	6	138230389	A	G	0.0461	0.2835	0.0253	3.468e-29	58284	0.00214972	125.56
Rheumatoid arthritis_Ha E	rs12530098	6	14107197	T	C	0.1223	0.1382	0.0204	1.354e-11	58284	0.0007868	45.8924
Rheumatoid arthritis_Ha E	rs212389	6	159489791	A	G	0.4297	0.1058	0.0147	6.657e-13	58284	0.000887977	51.799
Rheumatoid arthritis_Ha E	rs1571878	6	167540842	T	C	0.3952	-0.1539	0.0116	4.126e-40	58284	0.00301094	176.014
Rheumatoid arthritis_Ha E	rs141943201	6	31022196	A	G	0.875	0.4527	0.0357	7.155e-37	58284	0.0027513	160.794
Rheumatoid arthritis_Ha E	rs56356836	6	31247267	T	C	0.1427	0.2728	0.0189	2.939e-47	58284	0.00356177	208.329
Rheumatoid arthritis_Ha E	rs9268145	6	32257284	T	G	0.5118	-0.6389	0.015	0	58284	0.0301871	1814.13
Rheumatoid arthritis_Ha E	rs58667488	6	32431785	A	C	0.7264	-0.7175	0.0183	0	58284	0.0256972	1537.19
Rheumatoid arthritis_Ha E	rs35273488	6	32486779	A	T	0.9385	-1.0862	0.0526	7.26e-95	58284	0.00726328	426.416
Rheumatoid arthritis_Ha E	rs113705304	6	32590453	C	G	0.8681	0.5729	0.0224	3.98e-144	58284	0.0110985	654.104
Rheumatoid arthritis_Ha E	rs59490958	6	32705736	T	G	0.0767	-0.4315	0.0643	1.998e-11	58284	0.000772067	45.0324
Rheumatoid arthritis_Ha E	rs55946092	6	33049011	A	G	0.6587	0.3283	0.0467	2.18e-12	58284	0.000847209	49.4189
Rheumatoid arthritis_Ha E	rs3128930	6	33075666	T	C	0.1413	-0.2733	0.0146	3.284e-78	58284	0.00597614	350.396
Rheumatoid arthritis_Ha E	rs9405192	6	382537	A	G	0.3995	-0.089	0.0137	9.26e-11	58284	0.000723561	42.2011
Rheumatoid arthritis_Ha E	rs2233424	6	44233921	T	C	0.1933	0.1964	0.0187	6.492e-26	58284	0.00188899	110.302
Rheumatoid arthritis_Ha E	rs76153210	6	44284508	T	C	0.2047	0.1597	0.0205	6.833e-15	58284	0.00104016	60.6858
Rheumatoid arthritis_Ha E	rs3757387	7	128576086	T	C	0.4415	-0.1236	0.0137	1.867e-19	58284	0.00139457	81.3918
Rheumatoid arthritis_Ha E	rs740122	7	28166442	A	G	0.4193	-0.0782	0.0134	5.372e-09	58284	0.000583984	34.0556
Rheumatoid arthritis_Ha E	rs4717901	7	74016979	A	C	0.8061	-0.249	0.0349	9.521e-13	58284	0.000872608	50.9018
Rheumatoid arthritis_Ha E	rs117026326	7	74126034	T	C	0.1113	0.381	0.0424	2.447e-19	58284	0.00138346	80.7427
Rheumatoid arthritis_Ha E	rs42034	7	92239144	A	G	0.535	-0.0871	0.0153	1.285e-08	58284	0.000555729	32.407
Rheumatoid arthritis_Ha E	rs1538981	10	31411355	T	C	0.3568	0.0671	0.0114	4.416e-09	58284	0.000594057	34.6434
Rheumatoid arthritis_Ha E	rs7097397	10	50025396	A	G	0.4	-0.0847	0.012	1.416e-12	58284	0.000854051	49.8184
Rheumatoid arthritis_Ha E	rs3134883	10	6100725	A	G	0.2065	0.0991	0.0125	1.984e-15	58284	0.00107723	62.851
Rheumatoid arthritis_Ha E	rs71508903	10	63779871	T	C	0.1689	0.1487	0.0143	3.126e-25	58284	0.00185181	108.127
Rheumatoid arthritis_Ha E	rs61850862	10	64041537	T	C	0.0961	0.1924	0.0287	1.986e-11	58284	0.000770482	44.9398
Rheumatoid arthritis_Ha E	rs502919	10	6517167	T	C	0.5651	-0.0829	0.0134	6.17e-10	58284	0.000656244	38.2723
Rheumatoid arthritis_Ha E	rs2275806	10	8095340	A	G	0.4361	-0.0725	0.0122	2.514e-09	58284	0.000605542	35.3136
Rheumatoid arthritis_Ha E	rs6589684	11	118610957	A	G	0.1186	-0.1122	0.0153	2.29e-13	58284	0.000921835	53.7759
Rheumatoid arthritis_Ha E	rs73013527	11	128496952	T	C	0.2606	-0.0803	0.0128	3.809e-10	58284	0.00067479	39.3547
Rheumatoid arthritis_Ha E	rs660442	11	64042997	A	G	0.0936	-0.1067	0.0175	1.113e-09	58284	0.000637421	37.1739
Rheumatoid arthritis_Ha E	rs34502849	11	72411787	A	G	0.2473	-0.0851	0.014	1.068e-09	58284	0.000633546	36.9478
Rheumatoid arthritis_Ha E	rs4409785	11	95311422	T	C	0.5662	-0.0982	0.017	7.848e-09	58284	0.000572173	33.3665
Rheumatoid arthritis_Ha E	rs9943599	11	9752741	T	C	0.3545	0.083	0.0131	2.704e-10	58284	0.00068828	40.142
Rheumatoid arthritis_Ha E	rs4963581	12	24813281	A	G	0.5109	0.0856	0.0156	3.753e-08	58284	0.000516327	30.1081
Rheumatoid arthritis_Ha E	rs4622308	12	56469185	T	C	0.4615	0.0878	0.0125	2.207e-12	58284	0.00084577	49.3349
Rheumatoid arthritis_Ha E	rs9532434	13	40355913	T	C	0.2044	-0.114	0.0126	1.941e-19	58284	0.00140252	81.8566
Rheumatoid arthritis_Ha E	rs2841275	14	105388182	A	C	0.3755	-0.1617	0.0179	1.711e-19	58284	0.00139816	81.6017
Rheumatoid arthritis_Ha E	rs1950897	14	68760141	T	C	0.5178	0.1069	0.0144	1.022e-13	58284	0.000944649	55.1081
Rheumatoid arthritis_Ha E	rs1595260	14	69267695	A	T	0.2149	-0.0845	0.0126	2.286e-11	58284	0.00077106	44.9736
Rheumatoid arthritis_Ha E	rs8032939	15	38834033	T	C	0.3874	-0.1244	0.0123	4.466e-24	58284	0.00175194	102.286
Rheumatoid arthritis_Ha E	rs7170107	15	70010647	T	C	0.1214	0.1366	0.0158	6.112e-18	58284	0.0012808	74.7433
Rheumatoid arthritis_Ha E	rs60726493	15	91005213	T	C	0.3238	0.0852	0.0138	6.675e-10	58284	0.000653563	38.1159
Rheumatoid arthritis_Ha E	rs7206670	16	11833886	T	G	0.3852	0.0701	0.0119	4.142e-09	58284	0.000595024	34.6998
Rheumatoid arthritis_Ha E	rs12918327	16	30626616	T	C	0.1118	0.0867	0.0157	3.043e-08	58284	0.000522953	30.4947
Rheumatoid arthritis_Ha E	rs9927316	16	86016401	C	G	0.7163	-0.0906	0.0136	2.303e-11	58284	0.000760849	44.3776
Rheumatoid arthritis_Ha E	rs59716545	17	38031857	T	G	0.4576	-0.0759	0.012	2.676e-10	58284	0.00068592	40.0043
Rheumatoid arthritis_Ha E	rs2847297	18	12797694	A	G	0.4803	-0.0903	0.0119	2.65e-14	58284	0.000986969	57.5793
Rheumatoid arthritis_Ha E	rs34536443	19	10463118	C	G	0.5217	-0.3801	0.0474	1.079e-15	58284	0.00110207	64.302
Rheumatoid arthritis_Ha E	rs1883832	20	44746982	T	C	0.2517	-0.1052	0.0127	1.13e-16	58284	0.00117588	68.6134
Rheumatoid arthritis_Ha E	rs6011186	20	62484008	T	C	0.3342	-0.1074	0.0171	3.194e-10	58284	0.000676353	39.4459
Rheumatoid arthritis_Ha E	rs8126756	21	34775444	T	C	0.4539	0.0823	0.0137	1.814e-09	58284	0.000618786	36.0864
Rheumatoid arthritis_Ha E	rs1893592	21	43855067	A	C	0.5389	0.0976	0.0132	1.481e-13	58284	0.00093712	54.6685
Rheumatoid arthritis_Ha E	rs7278257	21	45653764	C	G	0.4578	-0.0894	0.0143	4.275e-10	58284	0.000670135	39.083
Rheumatoid arthritis_Ha E	rs2073609	21	45707976	T	C	0.6401	-0.1029	0.0182	1.465e-08	58284	0.000548151	31.9649
Rheumatoid arthritis_Ha E	rs5754104	22	21916361	A	G	0.2317	0.0891	0.0139	1.355e-10	58284	0.000704483	41.0876
Rheumatoid arthritis_Ha E	rs2069235	22	39747780	A	G	0.3771	0.1296	0.014	1.69e-20	58284	0.00146814	85.6918
Rheumatoid arthritis_Ha E	rs9693589	8	11348961	A	G	0.4006	0.1127	0.0128	1.496e-18	58284	0.00132832	77.5199
Rheumatoid arthritis_Ha E	rs10435844	9	123668199	T	G	0.4942	-0.0784	0.0121	9.729e-11	58284	0.000719779	41.9804
Rheumatoid arthritis_Ha E	rs11574914	9	34710338	A	G	0.1513	0.1153	0.0149	9.917e-15	58284	0.00102634	59.8785
Rheumatoid arthritis_Finngen	rs2045793	1	38169790	G	A	0.242732	-0.0881601	0.0150533	4.72672e-09	276465	0.000124047	34.2987
Rheumatoid arthritis_Finngen	rs78248443	1	64689489	T	C	0.0753395	-0.173002	0.025304	8.09096e-12	276465	0.000169048	46.7434
Rheumatoid arthritis_Finngen	rs76824778	1	112696883	C	T	0.0906656	0.130532	0.0215222	1.31981e-09	276465	0.000133034	36.7839
Rheumatoid arthritis_Finngen	rs2476601	1	113834946	G	A	0.851561	-0.355788	0.0165552	1.89234e-102	276465	0.00166782	461.86
Rheumatoid arthritis_Finngen	rs7574865	2	191099907	G	T	0.767394	-0.113486	0.0148621	2.24182e-14	276465	0.000210859	58.3071
Rheumatoid arthritis_Finngen	rs3087243	2	203874196	A	G	0.329393	-0.106542	0.0137219	8.20352e-15	276465	0.000218011	60.2851
Rheumatoid arthritis_Finngen	rs7731626	5	56148856	A	G	0.278721	-0.117043	0.0144327	5.07809e-16	276465	0.000237822	65.7647
Rheumatoid arthritis_Finngen	rs75431337	6	28410767	T	C	0.0728926	0.262356	0.02273	8.07793e-31	276465	0.000481652	133.223
Rheumatoid arthritis_Finngen	rs114889222	6	30921515	T	C	0.0380711	-0.212224	0.0348106	1.08388e-09	276465	0.000134421	37.1675
Rheumatoid arthritis_Finngen	rs117292830	6	31250491	A	G	0.0372802	0.708858	0.0274707	7.97995e-147	276465	0.00240267	665.849
Rheumatoid arthritis_Finngen	rs9368699	6	31834764	C	T	0.0321498	0.402705	0.0323276	1.28086e-35	276465	0.000560975	155.176
Rheumatoid arthritis_Finngen	rs192741093	6	31873426	A	G	0.0241653	-0.2847	0.044514	1.59757e-10	276465	0.000147937	40.9052
Rheumatoid arthritis_Finngen	rs9332735	6	31933996	A	G	0.036459	-0.440143	0.0382496	1.21479e-30	276465	0.000478725	132.413
Rheumatoid arthritis_Finngen	rs76375491	6	32235157	T	C	0.0206778	-0.305785	0.0482719	2.37903e-10	276465	0.000145124	40.1273
Rheumatoid arthritis_Finngen	rs188302747	6	32265199	G	C	0.0149933	-0.601896	0.0616275	1.56495e-22	276465	0.000344908	95.3873
Rheumatoid arthritis_Finngen	rs114335056	6	32591414	G	A	0.153558	0.620024	0.0154448	0	276465	0.00579546	1611.57
Rheumatoid arthritis_Finngen	rs1042511	6	33086636	G	T	0.254962	-0.259475	0.0150127	6.23878e-67	276465	0.00107935	298.724
Rheumatoid arthritis_Finngen	rs6456160	6	167117605	C	T	0.556798	-0.081607	0.0127784	1.69918e-10	276465	0.000147502	40.7848
Rheumatoid arthritis_Finngen	rs13246321	7	129061277	C	T	0.149836	0.119359	0.0174779	8.5428e-12	276465	0.000168662	46.6368
Rheumatoid arthritis_Finngen	rs16903065	8	128528218	A	C	0.115562	-0.142869	0.0206494	4.55512e-12	276465	0.000173119	47.8694
Rheumatoid arthritis_Finngen	rs706778	10	6056986	T	C	0.524034	0.0866177	0.0128056	1.34153e-11	276465	0.000165463	45.752
Rheumatoid arthritis_Finngen	rs7902904	10	62048902	A	G	0.530366	0.0816081	0.0128543	2.1716e-10	276465	0.000145769	40.3057
Rheumatoid arthritis_Finngen	rs548877	11	118429525	G	A	0.176029	0.102047	0.0164451	5.45896e-10	276465	0.00013926	38.5056
Rheumatoid arthritis_Finngen	rs11513729	12	111835695	T	C	0.380545	0.103409	0.0130686	2.5171e-15	276465	0.000226423	62.6117
Rheumatoid arthritis_Finngen	rs8002731	13	39788092	C	A	0.362796	-0.0901996	0.0133849	1.59551e-11	276465	0.000164236	45.4125
Rheumatoid arthritis_Finngen	rs76715626	16	27386721	C	T	0.0595064	0.15301	0.0258617	3.28905e-09	276465	0.000126599	35.0044
Rheumatoid arthritis_Finngen	rs34536443	19	10352442	C	G	0.0300851	-0.305253	0.0406406	5.86543e-14	276465	0.000204019	56.4153
Flat foot	rs139804790	1	9246104	A	G	0.0349738	0.342877	0.0643783	1.00415e-07	278730	0.000101758	28.3658
Flat foot	rs7596656	2	32139666	G	A	0.12438	0.190757	0.0375981	3.90418e-07	278730	9.23433e-05	25.741
Flat foot	rs13390338	2	40174265	G	A	0.527597	-0.141207	0.0260111	5.67571e-08	278730	0.000105722	29.4708
Flat foot	rs72979233	11	74644478	G	A	0.22595	0.166818	0.0303971	4.06649e-08	278730	0.000108042	30.1175
Flat foot	rs116851984	15	82725746	C	G	0.0130427	0.509466	0.0985224	2.32756e-07	278730	9.59257e-05	26.7397
Flat foot	rs224329	20	35431781	C	T	0.58547	0.19918	0.026796	1.06023e-13	278730	0.00019819	55.2521
Hallux valgus	rs11590283	1	1309988	A	G	0.737736	-0.0888078	0.01378	1.15832e-10	278730	0.000148989	41.5337
Hallux valgus	rs113536929	1	115455391	A	G	0.0724265	0.165021	0.0228239	4.82392e-13	278730	0.000187514	52.2752
Hallux valgus	rs67807996	1	150023307	A	G	0.315568	-0.0792427	0.0134395	3.7186e-09	278730	0.000124714	34.7656
Hallux valgus	rs78720557	1	198127418	A	T	0.21777	0.0896185	0.0146726	1.00953e-09	278730	0.000133826	37.3059
Hallux valgus	rs10482771	1	218406409	A	G	0.0847415	0.125769	0.0215345	5.21027e-09	278730	0.00012236	34.1094
Hallux valgus	rs10195970	2	42022503	A	G	0.204074	0.107521	0.0149033	5.41003e-13	278730	0.000186705	52.0497
Hallux valgus	rs59985551	2	55879793	T	C	0.226487	-0.0815714	0.0148642	4.07052e-08	278730	0.000108034	30.1155
Hallux valgus	rs2303597	2	71553691	C	T	0.711929	0.0911669	0.0136264	2.22485e-11	278730	0.000160568	44.7619
Hallux valgus	rs12633004	3	56268160	A	G	0.475692	-0.0714745	0.0123055	6.30986e-09	278730	0.000121023	33.7365
Hallux valgus	rs7636776	3	100121602	C	T	0.42289	-0.0696599	0.0124829	2.39933e-08	278730	0.000111713	31.1409
Hallux valgus	rs61793020	4	19865412	A	G	0.422644	-0.0753651	0.0125372	1.84035e-09	278730	0.000129628	36.1357
Hallux valgus	rs7731506	5	4297310	A	G	0.267258	-0.104788	0.0140406	8.44306e-14	278730	0.000199793	55.6992
Hallux valgus	rs202791	5	158210335	T	C	0.157297	-0.128014	0.0172088	1.01531e-13	278730	0.000198492	55.3364
Hallux valgus	rs115681000	6	31420609	G	A	0.0789348	0.122062	0.0221429	3.53834e-08	278730	0.000109009	30.3871
Hallux valgus	rs12614	6	31946402	T	C	0.1436	0.111274	0.0170607	6.92787e-11	278730	0.000152596	42.5393
Hallux valgus	rs615672	6	32606394	C	G	0.36748	-0.0781712	0.012763	9.07883e-10	278730	0.000134569	37.5133
Hallux valgus	rs76345127	6	55861881	G	T	0.308499	0.0859723	0.0132009	7.38414e-11	278730	0.000152146	42.4138
Hallux valgus	rs111752001	6	155226290	T	A	0.0621013	-0.147105	0.0263334	2.32022e-08	278730	0.000111946	31.206
Hallux valgus	rs7791369	7	27872461	T	C	0.615923	-0.0906033	0.0125996	6.43428e-13	278730	0.000185486	51.7096
Hallux valgus	rs2317766	8	56844932	A	C	0.38496	0.069811	0.0125639	2.75302e-08	278730	0.000110756	30.8742
Hallux valgus	rs10957102	8	59631447	C	A	0.385624	0.0691406	0.0125603	3.6982e-08	278730	0.000108701	30.3014
Hallux valgus	rs3793626	9	133542779	A	G	0.261504	-0.086487	0.0143339	1.60225e-09	278730	0.000130597	36.4057
Hallux valgus	rs182368485	9	136267091	G	A	0.0564924	-0.164578	0.0279647	3.97558e-09	278730	0.000124247	34.6354
Hallux valgus	rs2815491	10	27775276	A	G	0.720566	-0.0771195	0.0135957	1.40861e-08	278730	0.000115423	32.1753
Hallux valgus	rs72979233	11	74644478	G	A	0.226401	0.0849623	0.0144677	4.29181e-09	278730	0.000123713	34.4866
Hallux valgus	rs946057	14	55410680	T	A	0.459945	-0.0679533	0.0123627	3.87115e-08	278730	0.000108384	30.2128
Hallux valgus	rs12901071	15	67078051	G	A	0.367	-0.0729937	0.012833	1.28567e-08	278730	0.000116059	32.3528
Hallux valgus	rs1879529	15	88871064	T	G	0.318032	0.0733785	0.013149	2.39784e-08	278730	0.000111717	31.1422
Hallux valgus	rs2169356	17	2234722	T	A	0.346984	0.0782642	0.0127562	8.4965e-10	278730	0.000135033	37.6427
Hallux valgus	rs1317349	17	21380195	G	T	0.66678	0.0766413	0.0131538	5.65796e-09	278730	0.000121783	33.9485
Hallux valgus	rs2716214	17	69499822	A	G	0.41399	0.0715211	0.0124049	8.13973e-09	278730	0.000119247	33.2414
Hallux valgus	rs1964275	17	72017373	A	G	0.374103	-0.0706057	0.0127246	2.8774e-08	278730	0.000110448	30.7885
Hallux valgus	rs2337106	18	48934533	G	C	0.51597	0.0694742	0.0122893	1.5746e-08	278730	0.000114646	31.9587
Hallux valgus	rs72549453	19	40843438	C	T	0.0225727	-0.251847	0.0438619	9.36699e-09	278730	0.000118267	32.9682
Hallux valgus	rs6060401	20	35417411	T	C	0.573095	0.166498	0.0124691	1.14078e-40	278730	0.000639273	178.297
Hallux valgus	rs80125103	20	41040439	G	A	0.0771702	-0.133626	0.0235113	1.31993e-08	278730	0.000115876	32.3017
Hallux valgus	rs460947	21	38643354	T	A	0.725342	-0.0815048	0.0136329	2.2517e-09	278730	0.000128218	35.7427
Scoliosis	rs17178928	17	71368541	A	G	0.379338	-0.152367	0.0279205	4.83793e-08	297587	0.000100064	29.7805
Scoliosis	rs1244564	3	177887110	C	T	0.673855	0.148885	0.0291302	3.2042e-07	297587	8.77734e-05	26.1223
Scoliosis	rs140463745	1	231909680	T	G	0.058698	0.268706	0.0531525	4.29566e-07	297587	8.58729e-05	25.5567

## Sheet: Genetic correlations
Supplementary Table 3. Genetic correlations evaluated by LDSC regression analysis
Exposure	Outcome	Correlation Coefficient (rg)	Se (rg)	P-value (rg)	Cross trait intercept
Rheumatoid arthritis_Sakaue S	Flat foot	0.419437	0.093312	6.95673e-06	0.021 ± 0.005
Rheumatoid arthritis_Sakaue S	Hallux valgus	0.261907	0.054688	1.67532e-06	0.059 ± 0.005
Rheumatoid arthritis_Sakaue S	Scoliosis	0.110897	0.104538	0.288765	0.010 ± 0.007
Flat foot	Hallux valgus	0.780467	0.0856755	8.27125e-20	0.190 ± 0.007
Flat foot	Scoliosis	0.372875	0.137707	0.00677425	0.026 ± 0.005
Hallux valgus	Flat foot	0.780467	0.0856755	8.27125e-20	0.190 ± 0.007
Hallux valgus	Scoliosis	0.275895	0.0901631	0.00221368	0.038 ± 0.006
Scoliosis	Flat foot	0.372875	0.137707	0.00677425	0.026 ± 0.005
Scoliosis	Hallux valgus	0.275895	0.0901631	0.00221368	0.038 ± 0.006

## Sheet: MR results
Supplementary Table 4. MR analysis results between RA and postural deformities
Exposure	Outcome	Nsnps	Method	Beta	Se	P-value	OR	Lower OR	Upper OR	GOF1 P-value	GOF2 P-value	Q (IVW)	Q (IVW) P-value	Q (MR Egger)	Q (MR Egger) P-value	Egger intercept	Egger intercept Se	Egger intercept P-value	Correct causal direction (Steiger test of directionality)	Steiger P-value (Steiger test of directionality)
Rheumatoid arthritis_Finngen	Flat foot	27	Inverse variance weighted	0.0987185	0.0370727	0.00774856	1.10376	1.0264	1.18694			31.7376	0.201941	28.7888	0.27284	0.0193501	0.0120923	0.122115	TRUE	0
Rheumatoid arthritis_Finngen	Flat foot	27	MR Egger	0.0294688	0.0562967	0.605267	1.02991	0.922311	1.15006
Rheumatoid arthritis_Finngen	Flat foot	27	Maximum likelihood	0.0997623	0.0337392	0.00310781	1.10491	1.03421	1.18044
Rheumatoid arthritis_Finngen	Flat foot	27	Weighted median	0.0487832	0.0487723	0.317203	1.04999	0.954268	1.15532
Rheumatoid arthritis_Finngen	Flat foot	27	cML-MA-BIC	0.0997711	0.0337665	0.0031294	1.10492	1.03416	1.18052	0.305602	0.300768
Rheumatoid arthritis_Ha E	Flat foot	77	Inverse variance weighted	0.0761275	0.0246649	0.00202549	1.0791	1.02817	1.13255			91.3861	0.110148	90.2814	0.110209	0.0059776	0.00623998	0.341165	TRUE	0
Rheumatoid arthritis_Ha E	Flat foot	77	MR Egger	0.0462542	0.039768	0.248476	1.04734	0.968806	1.13224
Rheumatoid arthritis_Ha E	Flat foot	77	Maximum likelihood	0.0767499	0.0226101	0.000687539	1.07977	1.03297	1.1287
Rheumatoid arthritis_Ha E	Flat foot	77	Weighted median	0.0628688	0.0391992	0.108752	1.06489	0.986135	1.14993
Rheumatoid arthritis_Ha E	Flat foot	77	cML-MA-BIC	0.078391	0.0228475	0.00060123	1.08155	1.03418	1.13108	0.103263	0.154031
Rheumatoid arthritis_Sakaue S	Flat foot	21	Inverse variance weighted	0.180103	0.038486	2.87303e-06	1.19734	1.11034	1.29115			13.9768	0.831669	13.7244	0.799513	0.00582465	0.0115933	0.621148	TRUE	1.6668e-155
Rheumatoid arthritis_Sakaue S	Flat foot	21	MR Egger	0.156589	0.060593	0.0181846	1.16951	1.03855	1.31699
Rheumatoid arthritis_Sakaue S	Flat foot	21	Maximum likelihood	0.181379	0.0387899	2.926e-06	1.19887	1.1111	1.29357
Rheumatoid arthritis_Sakaue S	Flat foot	21	Weighted median	0.180119	0.0481377	0.00018275	1.19736	1.08955	1.31583
Rheumatoid arthritis_Sakaue S	Flat foot	21	cML-MA-BIC	0.181109	0.0387858	3.01979e-06	1.19855	1.11081	1.29321	0.785744	0.788112
Rheumatoid arthritis_Finngen	Scoliosis	27	Inverse variance weighted	0.0384449	0.0407546	0.345514	1.03919	0.959413	1.12561			37.4142	0.0685652	37.2227	0.0549864	-0.00503392	0.0140394	0.722936	TRUE	0
Rheumatoid arthritis_Finngen	Scoliosis	27	MR Egger	0.056157	0.0644881	0.392143	1.05776	0.93217	1.20028
Rheumatoid arthritis_Finngen	Scoliosis	27	Maximum likelihood	0.03891	0.0341382	0.254379	1.03968	0.972387	1.11162
Rheumatoid arthritis_Finngen	Scoliosis	27	Weighted median	0.00193769	0.0499942	0.969083	1.00194	0.908418	1.10509
Rheumatoid arthritis_Finngen	Scoliosis	27	cML-MA-BIC	0.0406653	0.0356717	0.254292	1.0415	0.971172	1.11693	0.450908	0.445664
Rheumatoid arthritis_Ha E	Scoliosis	77	Inverse variance weighted	0.0271026	0.0255725	0.289219	1.02747	0.977244	1.08028			93.4245	0.0851983	93.3465	0.0743414	0.00163109	0.0065131	0.802938	TRUE	0
Rheumatoid arthritis_Ha E	Scoliosis	77	MR Egger	0.0189618	0.0414589	0.648733	1.01914	0.939603	1.10542
Rheumatoid arthritis_Ha E	Scoliosis	77	Maximum likelihood	0.0273683	0.0232063	0.23826	1.02775	0.982047	1.07557
Rheumatoid arthritis_Ha E	Scoliosis	77	Weighted median	0.02232	0.0368309	0.544507	1.02257	0.951354	1.09912
Rheumatoid arthritis_Ha E	Scoliosis	77	cML-MA-BIC	0.0219405	0.0242668	0.365924	1.02218	0.974703	1.07198	0.264516	0.32855
Rheumatoid arthritis_Sakaue S	Scoliosis	21	Inverse variance weighted	0.0309623	0.0395629	0.433856	1.03145	0.954487	1.11461			18.0675	0.582962	17.8825	0.530303	-0.00513312	0.0119328	0.671913	TRUE	8.2682e-179
Rheumatoid arthritis_Sakaue S	Scoliosis	21	MR Egger	0.0517482	0.0624506	0.417604	1.05311	0.931783	1.19024
Rheumatoid arthritis_Sakaue S	Scoliosis	21	Maximum likelihood	0.0315981	0.0396917	0.42598	1.0321	0.954853	1.1156
Rheumatoid arthritis_Sakaue S	Scoliosis	21	Weighted median	0.014788	0.0466947	0.751475	1.0149	0.926136	1.11217
Rheumatoid arthritis_Sakaue S	Scoliosis	21	cML-MA-BIC	0.0294792	0.0402666	0.464106	1.02992	0.951759	1.1145	0.713303	0.720598
Rheumatoid arthritis_Finngen	Hallux valgus	27	Inverse variance weighted	0.0913727	0.024425	0.000183324	1.09568	1.04446	1.14941			63.6716	5.27943e-05	62.7044	4.38816e-05	0.00517276	0.00832989	0.540228	TRUE	0
Rheumatoid arthritis_Finngen	Hallux valgus	27	MR Egger	0.072988	0.0385682	0.0700678	1.07572	0.997398	1.16019
Rheumatoid arthritis_Finngen	Hallux valgus	27	Maximum likelihood	0.0932209	0.0158181	3.78539e-09	1.0977	1.06419	1.13227
Rheumatoid arthritis_Finngen	Hallux valgus	27	Weighted median	0.0487545	0.0253136	0.0541017	1.04996	0.99914	1.10337
Rheumatoid arthritis_Finngen	Hallux valgus	27	cML-MA-BIC	0.0929388	0.0168487	3.46661e-08	1.09739	1.06175	1.13424	0.277115	0.26895
Rheumatoid arthritis_Ha E	Hallux valgus	77	Inverse variance weighted	0.0404257	0.0139951	0.00387011	1.04125	1.01308	1.07021			133.637	4.99222e-05	123.48	0.00036046	0.00850192	0.00342291	0.0152304	TRUE	0
Rheumatoid arthritis_Ha E	Hallux valgus	77	MR Egger	-0.00223631	0.0218724	0.918836	0.997766	0.955896	1.04147
Rheumatoid arthritis_Ha E	Hallux valgus	77	Maximum likelihood	0.0410712	0.0106451	0.000114215	1.04193	1.02041	1.06389
Rheumatoid arthritis_Ha E	Hallux valgus	77	Weighted median	0.0108034	0.017238	0.53084	1.01086	0.977279	1.0456
Rheumatoid arthritis_Ha E	Hallux valgus	77	cML-MA-BIC-DP	0.0413157	0.0181155	0.0225671	1.04218	1.00583	1.07985	1.84198e-07	1.2381e-06
Rheumatoid arthritis_Sakaue S	Hallux valgus	21	Inverse variance weighted	0.123855	0.0204531	1.39928e-09	1.13185	1.08738	1.17815			25.6159	0.178874	25.6159	0.141253	-4.91e-05	0.00631451	0.993872	TRUE	1.05913e-133
Rheumatoid arthritis_Sakaue S	Hallux valgus	21	MR Egger	0.124054	0.0330885	0.00135857	1.13208	1.06099	1.20793
Rheumatoid arthritis_Sakaue S	Hallux valgus	21	Maximum likelihood	0.125556	0.0183954	8.7682e-12	1.13378	1.09363	1.1754
Rheumatoid arthritis_Sakaue S	Hallux valgus	21	Weighted median	0.134973	0.0235017	9.29394e-09	1.14451	1.09298	1.19846
Rheumatoid arthritis_Sakaue S	Hallux valgus	21	cML-MA-BIC	0.124667	0.018524	1.69642e-11	1.13277	1.09238	1.17465	0.621401	0.618831
Supplementary Table 5. MR analysis results between RA and both hallux valgus and flat foot (removing obesity-related SNPs)
Exposure	Outcome	Nsnps	Method	Beta	Se	P-value	OR	Lower OR	Upper OR	GOF1 P-value	GOF2 P-value	Q (IVW)	Q (IVW) P-value	Q (MR Egger)	Q (MR Egger) P-value	Egger intercept	Egger intercept Se	Egger intercept P-value	Correct causal direction (Steiger test of directionality)	Steiger P-value (Steiger test of directionality)
Rheumatoid arthritis_Finngen	Flat foot	25	Inverse variance weighted	0.101493	0.0397488	0.010669	1.10682	1.02387	1.1965			31.6158	0.13681	28.2135	0.207816	0.0216414	0.0129947	0.109396	TRUE	0
Rheumatoid arthritis_Finngen	Flat foot	25	MR Egger	0.0249998	0.0598403	0.679986	1.02531	0.911843	1.15291
Rheumatoid arthritis_Finngen	Flat foot	25	Maximum likelihood	0.10337	0.0348292	0.00299821	1.1089	1.03573	1.18724
Rheumatoid arthritis_Finngen	Flat foot	25	Weighted median	0.0336832	0.0516155	0.514028	1.03426	0.934743	1.14436
Rheumatoid arthritis_Finngen	Flat foot	25	cML-MA-BIC	0.102641	0.0348632	0.00323887	1.10809	1.0349	1.18646	0.391744	0.433774
Rheumatoid arthritis_Ha E	Flat foot	74	Inverse variance weighted	0.097287	0.0247443	8.43518e-05	1.10218	1.05	1.15695			80.8693	0.246999	80.3274	0.23455	0.00435669	0.0062513	0.488094	TRUE	0
Rheumatoid arthritis_Ha E	Flat foot	74	MR Egger	0.0745856	0.0409593	0.0727667	1.07744	0.994321	1.1675
Rheumatoid arthritis_Ha E	Flat foot	74	Maximum likelihood	0.0983237	0.0236483	3.21406e-05	1.10332	1.05335	1.15566
Rheumatoid arthritis_Ha E	Flat foot	74	Weighted median	0.0826551	0.0370504	0.0256887	1.08617	1.01009	1.16798
Rheumatoid arthritis_Ha E	Flat foot	74	cML-MA-BIC	0.0996682	0.0237544	2.71936e-05	1.1048	1.05455	1.15746	0.621413	0.608392
Rheumatoid arthritis_Sakaue S	Flat foot	19	Inverse variance weighted	0.200556	0.0635857	0.00160993	1.22208	1.07888	1.38429			13.3941	0.76765	13.1454	0.7264	0.00940938	0.018868	0.624385	TRUE	1.65872e-56
Rheumatoid arthritis_Sakaue S	Flat foot	19	MR Egger	0.130987	0.153311	0.40477	1.13995	0.844085	1.53953
Rheumatoid arthritis_Sakaue S	Flat foot	19	Maximum likelihood	0.205915	0.0645393	0.00142007	1.22865	1.08266	1.39433
Rheumatoid arthritis_Sakaue S	Flat foot	19	Weighted median	0.229382	0.0924415	0.0130877	1.25782	1.04938	1.50767
Rheumatoid arthritis_Sakaue S	Flat foot	19	cML-MA-BIC	0.203606	0.0645238	0.00160217	1.22581	1.08019	1.39107	0.257755	0.279644
Rheumatoid arthritis_Finngen	Hallux valgus	25	Inverse variance weighted	0.105283	0.0229577	4.51918e-06	1.11102	1.06214	1.16216			48.7667	0.00202618	45.8724	0.00310242	0.00931674	0.00773396	0.240587	TRUE	0
Rheumatoid arthritis_Finngen	Hallux valgus	25	MR Egger	0.0725888	0.0354104	0.0519399	1.07529	1.00319	1.15257
Rheumatoid arthritis_Finngen	Hallux valgus	25	Maximum likelihood	0.106985	0.0163007	5.26484e-11	1.11292	1.07792	1.14905
Rheumatoid arthritis_Finngen	Hallux valgus	25	Weighted median	0.0540825	0.0269102	0.0444592	1.05557	1.00134	1.11274
Rheumatoid arthritis_Finngen	Hallux valgus	25	cML-MA-BIC	0.11538	0.0226107	3.34538e-07	1.1223	1.07365	1.17315	0.601602	0.627926
Rheumatoid arthritis_Ha E	Hallux valgus	74	Inverse variance weighted	0.0519731	0.0140112	0.000207744	1.05335	1.02481	1.08268			118.328	0.00062772	112.53	0.00159984	0.00667154	0.00346378	0.0580416	TRUE	0
Rheumatoid arthritis_Ha E	Hallux valgus	74	MR Egger	0.0171855	0.0227045	0.451566	1.01733	0.973054	1.06363
Rheumatoid arthritis_Ha E	Hallux valgus	74	Maximum likelihood	0.0524499	0.0111177	2.38556e-06	1.05385	1.03113	1.07707
Rheumatoid arthritis_Ha E	Hallux valgus	74	Weighted median	0.0121136	0.0173062	0.483955	1.01219	0.978429	1.04711
Rheumatoid arthritis_Ha E	Hallux valgus	74	cML-MA-BIC-DP	0.0449309	0.0161275	0.00533653	1.04596	1.01341	1.07955	0.00188002	0.000335086
Rheumatoid arthritis_Sakaue S	Hallux valgus	19	Inverse variance weighted	0.0813871	0.0309643	0.00857835	1.08479	1.02091	1.15267			19.4478	0.36475	16.4831	0.489882	0.015219	0.00883884	0.103245	TRUE	1.28355e-54
Rheumatoid arthritis_Sakaue S	Hallux valgus	19	MR Egger	-0.0311447	0.071825	0.670017	0.969335	0.842045	1.11587
Rheumatoid arthritis_Sakaue S	Hallux valgus	19	Maximum likelihood	0.0837581	0.0303544	0.00579182	1.08737	1.02456	1.15402
Rheumatoid arthritis_Sakaue S	Hallux valgus	19	Weighted median	0.0530531	0.0404576	0.189747	1.05449	0.974098	1.14151
Rheumatoid arthritis_Sakaue S	Hallux valgus	19	cML-MA-BIC	0.0774601	0.0322133	0.0161902	1.08054	1.01443	1.15096	0.241526	0.265515
Supplementary Table 6. Reverse MR analysis results
Exposure	Outcome	Nsnps	Method	Beta	Se	P-value	OR	Lower OR	Upper OR	GOF1 P-value	GOF2 P-value	Q (IVW)	Q (IVW) P-value	Q (MR Egger)	Q (MR Egger) P-value	Egger intercept	Egger intercept Se	Egger intercept P-value	Correct causal direction (Steiger test of directionality)	Steiger P-value (Steiger test of directionality)
Flat foot	Rheumatoid arthritis_Sakaue S	6	Inverse variance weighted	0.053201	0.059947	0.374828	1.05464	0.937728	1.18613			10.5515	0.061035	6.4346	0.168958	0.058628	0.036648	0.184902	TRUE	6.76e-18
Flat foot	Rheumatoid arthritis_Sakaue S	6	MR Egger	-0.24329	0.192585	0.2751	0.784043	0.537537	1.14359
Flat foot	Rheumatoid arthritis_Sakaue S	6	Maximum likelihood	0.05542	0.04222	0.189301	1.05698	0.973039	1.14817
Flat foot	Rheumatoid arthritis_Sakaue S	6	Weighted median	0.056735	0.05528	0.304741	1.05838	0.949696	1.17949
Flat foot	Rheumatoid arthritis_Sakaue S	6	cML-MA-BIC	0.05478	0.042569	0.19814	1.05631	0.971752	1.14822	0.102062	0.105121
Hallux valgus	Rheumatoid arthritis_Sakaue S	34	Inverse variance weighted	0.146325	0.118111	0.215391	1.15757	0.918354	1.4591			492.445	2.79e-83	492.377	7.27e-84	-0.00275	0.041491	0.947581	TRUE	1.18e-49
Hallux valgus	Rheumatoid arthritis_Sakaue S	34	MR Egger	0.175865	0.46165	0.705759	1.19228	0.482406	2.94673
Hallux valgus	Rheumatoid arthritis_Sakaue S	34	Maximum likelihood	0.212061	0.038292	3.06e-08	1.23622	1.14684	1.33258
Hallux valgus	Rheumatoid arthritis_Sakaue S	34	Weighted median	0.026724	0.048499	0.581625	1.02708	0.933947	1.12951
Hallux valgus	Rheumatoid arthritis_Sakaue S	34	cML-MA-BIC	0.036579	0.03491	0.294727	1.03726	0.968657	1.11071	0.111621	0.078636
Scoliosis	Rheumatoid arthritis_Sakaue S	3	Inverse variance weighted	-0.00221	0.076079	0.976874	0.997797	0.859572	1.15825			3.7369	0.154363	0.407599	0.523191	-0.08631	0.047302	0.319168	TRUE	1.62e-08
Scoliosis	Rheumatoid arthritis_Sakaue S	3	MR Egger	0.519169	0.291112	0.325339	1.68063	0.949889	2.97352
Scoliosis	Rheumatoid arthritis_Sakaue S	3	Maximum likelihood	-0.0023	0.056712	0.967629	0.997701	0.892743	1.115
Scoliosis	Rheumatoid arthritis_Sakaue S	3	Weighted median	-0.02923	0.073518	0.690954	0.971195	0.840867	1.12172
Scoliosis	Rheumatoid arthritis_Sakaue S	3	cML-MA-BIC	-0.00275	0.056928	0.961535	0.997258	0.891968	1.11498	0.84284	0.842531
Supplementary Table 7. MR analysis results between postural deformities
Exposure	Outcome	Nsnps	Method	Beta	Se	P-value	OR	Lower OR	Upper OR	GOF1 P-value	GOF2 P-value	Q (IVW)	Q (IVW) P-value	Q (MR Egger)	Q (MR Egger) P-value	Egger intercept	Egger intercept Se	Egger intercept P-value	Correct causal direction (Steiger test of directionality)	Steiger P-value (Steiger test of directionality)
Hallux valgus	Flat foot	35	Inverse variance weighted	0.600746	0.076571	4.30792e-15	1.82348	1.56936	2.11875			63.8877	0.001433	63.5089	0.001102	-0.01127	0.025415	0.660219	TRUE	1.12943e-68
Hallux valgus	Flat foot	35	MR Egger	0.71615	0.271443	0.012615	2.04654	1.20216	3.48399
Hallux valgus	Flat foot	35	Maximum likelihood	0.612141	0.059216	4.77274e-25	1.84438	1.64227	2.07136
Hallux valgus	Flat foot	35	Weighted median	0.525111	0.091117	8.2615e-09	1.69065	1.41414	2.02122
Hallux valgus	Flat foot	35	cML-MA-BIC-DP	0.557975	0.083128	1.917e-11	1.74713	1.48445	2.0563	0.029229	0.021955
Scoliosis	Flat foot	3	Inverse variance weighted	0.124358	0.110085	0.258625	1.13242	0.912644	1.40512			0.894882	0.639262	0.779032	0.377437	0.028801	0.084616	0.791145	TRUE	1.80503e-07
Scoliosis	Flat foot	3	MR Egger	-0.04378	0.506113	0.945065	0.957162	0.354955	2.58106
Scoliosis	Flat foot	3	Maximum likelihood	0.125723	0.111496	0.25949	1.13397	0.911367	1.41094
Scoliosis	Flat foot	3	Weighted median	0.067785	0.131576	0.606429	1.07014	0.826873	1.38496
Scoliosis	Flat foot	3	cML-MA-BIC	0.125509	0.111621	0.260836	1.13373	0.910948	1.41098	0.807755	0.809146
Flat foot	Hallux valgus	6	Inverse variance weighted	0.453479	0.130051	0.000489	1.57378	1.21967	2.0307			68.826	1.79826e-13	60.516	2.25982e-12	0.064953	0.08764	0.499763	FALSE	0.329405
Flat foot	Hallux valgus	6	MR Egger	0.131995	0.454696	0.78602	1.1411	0.468036	2.78208
Flat foot	Hallux valgus	6	Maximum likelihood	0.532772	0.055694	1.11118e-21	1.70365	1.52747	1.90015
Flat foot	Hallux valgus	6	Weighted median	0.167927	0.077561	0.030379	1.18285	1.01604	1.37705
Flat foot	Hallux valgus	6	cML-MA-BIC-DP	0.344259	0.135603	0.011126	1.41094	1.08164	1.84051	7.90153e-08	9.60957e-12
Scoliosis	Hallux valgus	3	Inverse variance weighted	0.101694	0.051495	0.048288	1.10705	1.00076	1.22461			0.677499	0.712661	0.279488	0.597037	0.024966	0.039573	0.641699	TRUE	2.13988e-06
Scoliosis	Hallux valgus	3	MR Egger	-0.04403	0.236659	0.882891	0.956923	0.601768	1.52169
Scoliosis	Hallux valgus	3	Maximum likelihood	0.10236	0.052823	0.05265	1.10778	0.998827	1.22862
Scoliosis	Hallux valgus	3	Weighted median	0.09729	0.065032	0.134646	1.10218	0.970278	1.25202
Scoliosis	Hallux valgus	3	cML-MA-BIC	0.102286	0.052872	0.053039	1.1077	0.998658	1.22865	0.745197	0.745379
Flat foot	Scoliosis	6	Inverse variance weighted	0.116472	0.081996	0.155476	1.12353	0.956724	1.31941			5.66009	0.34071	4.86478	0.301455	0.044166	0.054617	0.464062	TRUE	5.77304e-16
Flat foot	Scoliosis	6	MR Egger	-0.10173	0.282904	0.737324	0.90327	0.518806	1.57264
Flat foot	Scoliosis	6	Maximum likelihood	0.119895	0.078595	0.127139	1.12738	0.966426	1.31514
Flat foot	Scoliosis	6	Weighted median	0.136993	0.102441	0.181129	1.14682	0.938201	1.40183
Flat foot	Scoliosis	6	cML-MA-BIC	0.119271	0.07887	0.130469	1.12668	0.965303	1.31502	0.105372	0.107815
Hallux valgus	Scoliosis	35	Inverse variance weighted	0.139518	0.057506	0.01526	1.14972	1.02717	1.28689			33.386	0.497539	32.9004	0.472125	-0.01317	0.018907	0.490791	TRUE	9.25953e-118
Hallux valgus	Scoliosis	35	MR Egger	0.274508	0.202075	0.183537	1.31588	0.885539	1.95536
Hallux valgus	Scoliosis	35	Maximum likelihood	0.142981	0.058331	0.014238	1.15371	1.02907	1.29345
Hallux valgus	Scoliosis	35	Weighted median	0.138683	0.083777	0.097848	1.14876	0.974803	1.35376
Hallux valgus	Scoliosis	35	cML-MA-BIC	0.140861	0.058719	0.016444	1.15126	1.02611	1.29169	0.270824	0.256451

## Sheet: MRlap
Supplementary Table 8. MR analysis results based on MRlap method
Exposure	Outcome	Method	Beta	Se	Pval	OR	lower_OR	upper_OR
Rheumatoid arthritis_Sakaue S	Hallux valgus	MRlap	0.13374	0.0414863	0.00126542	1.1431	1.05383	1.23993
Rheumatoid arthritis_Sakaue S	Flat foot	MRlap	0.06714	0.0304296	0.0273545	1.06945	1.00753	1.13517
Rheumatoid arthritis_Ha E	Hallux valgus	MRlap	0.0110681	0.00616319	0.0725192	1.01113	0.998989	1.02342
Rheumatoid arthritis_Ha E	Flat foot	MRlap	0.00718	0.005886	0.222523	1.00721	0.995653	1.01889
Rheumatoid arthritis_Finngen	Hallux valgus	MRlap	0.0817113	0.0249462	0.00105476	1.08514	1.03336	1.13952
Rheumatoid arthritis_Finngen	Flat foot	MRlap	0.041821	0.01773	0.0183348	1.04271	1.0071	1.07958
Flat foot	Hallux valgus	MRlap	1.15866	0.408817	0.00459447	3.18565	1.42957	7.09888
Flat foot	Scoliosis	MRlap	0.151569	0.123406	0.219368	1.16366	0.91365	1.48208
Hallux valgus	Flat foot	MRlap	0.300568	0.0453755	3.5e-11	1.35063	1.23569	1.47625
Hallux valgus	Scoliosis	MRlap	0.0726108	0.0331028	0.0282717	1.07531	1.00776	1.14739
Scoliosis	Flat foot	MRlap	0.235065	0.242064	0.331506	1.26499	0.787115	2.03299
Scoliosis	Hallux valgus	MRlap	0.419291	0.243649	0.0852719	1.52088	0.943404	2.45185

## Sheet: Mediation
Supplementary Table 9. Mediation analysis results based on the results of the IVW method
Exposure	Mediator	Outcome	Beta A	Se A	Beta B	Se B	Beta C	Se C	Mediation beta	Proportion of mediation effect	Mediation se	Mediation lower beta	Mediation upper beta	Mediation z	P-value
Rheumatoid arthritis_Sakaue S	Hallux valgus	Flat foot	0.123855	0.020453	0.600746	0.076571	0.180103	0.038486	0.074405	0.4131	0.015521	0.043983	0.104827	4.79373	1.63708e-06
Rheumatoid arthritis_Ha E	Hallux valgus	Flat foot	0.040426	0.013995	0.600746	0.076571	0.076128	0.024665	0.024286	0.319	0.008959	0.006725	0.041846	2.71068	0.006715
Rheumatoid arthritis_Finngen	Hallux valgus	Flat foot	0.091373	0.024425	0.600746	0.076571	0.098718	0.037073	0.054892	0.556	0.016256	0.02303	0.086753	3.37673	0.000734
Supplementary Table 10. Mediation analysis results based on the results of the MRlap method
Exposure	Mediator	Outcome	Beta A	Se A	Beta B	Se B	Beta C	Se C	Mediation beta	Proportion of mediation effect	Mediation se	Mediation lower beta	Mediation upper beta	Mediation z	P-value
Rheumatoid arthritis_Sakaue S	Hallux valgus	Flat foot	0.13374	0.041486	0.300568	0.045376	0.06714	0.03043	0.040198	0.5987	0.013868	0.013017	0.067379	2.89866	0.003748
Rheumatoid arthritis_Ha E	Hallux valgus	Flat foot	0.011068	0.006163	0.300568	0.045376	0.00718	0.005886	0.003327	0.4633	0.001919	-0.00044	0.007089	1.73327	0.083047
Rheumatoid arthritis_Finngen	Hallux valgus	Flat foot	0.081711	0.024946	0.300568	0.045376	0.041821	0.01773	0.02456	0.5873	0.008365	0.008165	0.040955	2.93614	0.003323
